# Supplementary material for: A Novel WT1 Mutation Identified in a 46,XX Testicular/Ovotesticular DSD Patient Results in the Retention of Intron 9
Source: Biology (Basel). 2021 Nov 30;10(12):1248. doi: 10.3390/biology10121248 (PMC8698877; doi:10.3390/biology10121248)
Supplement: Supplementary file 1 [file biology-10-01248-s001.zip]

Archive with 1 entries (1 files):
- biology-1471339-supplementary.pdf
